# Supplementary material for: Determinants of Renal Micro-Perfusion as Assessed with Contrast-Enhanced Ultrasound in Healthy Males and Females
Source: J Clin Med. 2023 Jun 20;12(12):4141. doi: 10.3390/jcm12124141 (PMC10298862; doi:10.3390/jcm12124141)
Supplement: Supplementary file 1 [file jcm-12-04141-s001.zip]

Archive with 1 entries (1 files):
- jcm-2360789-SI.pdf
